# Supplementary material for: Limited Contribution of DNA Methylation Variation to Expression Regulation in Arabidopsis thaliana
Source: PLoS Genet. 2016 Jul 11;12(7):e1006141. doi: 10.1371/journal.pgen.1006141 (PMC4939946; doi:10.1371/journal.pgen.1006141)
Supplement: S1 Table — (TSV) [file pgen.1006141.s010.tsv]

bin label	number of records (CG only/Fig1a)	number of records (CG in C methylation/Fig1b)
TSS:-2kb~-1kb	2196	1681
TSS:-1kb~-200bp	1020	1590
TSS:-200bp~200bp	302	907
TSS:200bp~1kb	1432	1356
TSS:1kb~2kb	3005	1015
TSS:2kb~3kb	1867	678
TTS:-2kb~-1kb	2501	1531
TTS:-1kb~-200bp	1589	1449
TTS:-200bp~200bp	893	897
TTS:200bp~1kb	2685	1403
TTS:1kb~2kb	2504	1021
