# Supplementary material for: Limited Contribution of DNA Methylation Variation to Expression Regulation in Arabidopsis thaliana
Source: PLoS Genet. 2016 Jul 11;12(7):e1006141. doi: 10.1371/journal.pgen.1006141 (PMC4939946; doi:10.1371/journal.pgen.1006141)
Supplement: S4 Table — (TSV) [file pgen.1006141.s013.tsv]

GO term	Ontology	Description	Number in input list	Number in BG/Ref	p-value	FDR
GO:0006952	P	defense response	28	1653	2.40E-05	0.017
GO:0043531	F	ADP binding	14	167	5.20E-11	8.00E-09
